# Supplementary material for: Impact of GPT-4–Generated Discharge Letters on Patients’ Medical Comprehension: Prospective Crossover Study
Source: J Med Internet Res. 2026 Feb 26;28:e81243. doi: 10.2196/81243 (PMC12982961; doi:10.2196/81243)
Supplement: Multimedia Appendix 3 [file jmir_v28i1e81243_app3.xlsx]

## Sheet: Tabelle1
Learning objectives, standardized questions and rating scheme
	Arterial Hypertension				Diabetes Mellitus				Diabetic Kidney Disease
Content fields:	Bloom category	Content of the learning objective	Definition Rating category "partially fulfilled"	Example quotes "partially fulfilled"	Bloom category	Content of the learning objective	Definition Rating category	Example quotes "partially fulfilled"	Bloom category	Content of the learning objective	Definition Rating category	Example quotes "partially fulfilled"
Organization	Remember	1.1 24-hour urine	Only "urine sample" or "urine collection", 24 hours not mentioned	Submission of collected urine at the general practitioner’s office.	Remember	1.1 appointments cardiology, nephrology, ophtalmology	appointments only partly listed	eye doctor, neurological check-up, feet	Remember	1.1 regular follow-up checks every 3 months	only follow up mentioned, NOT every 3 months	The kidneys should be checked regularly.
Questions answered in Data collection 1 + 2: Which examinations/follow-up appointments do you now need to carry out/arrange? Why are these particularly important for your clinical picture?	Understand	1.2 exclude hormonal causes of hypertension/ pheochromocytoma	"hormonal" not mentioned;	The urine can be used to determine whether I have a certain disease that can significantly increase blood pressure.	Understand	1.2 appointments for diabetes related complications	only diabetes or complications mentioned	So that my course can be monitored.	Understand	1.2 monitor the progression of kidney disease	only progress monitoring mentioned, not related to kidneys OR only kidneys mentioned but not progression monitoring	I’m supposed to have a follow-up examination every three months. But I didn’t understand what is supposed to be examined."
	Remember	2.1 ambulatory sleep apnoea diagnostics	Only "sleep monitoring"mentioned OR "sleep disorder" instead of apnoea	Something is supposed to be examined on an outpatient basis for sleep (I don’t understand exactly what).	Remember	2.1 arrange follow up with primary care physician in 3 months	only primary care physician OR 3 months mentioned	I have to go for blood sugar monitoring every three months.
	Understand	2.2 sleep apnea might be associated with hypertension	Only "other diseases" can be associated, sleep apnoe not mentioned	n.a.	Understand	2.2 appointment with primary care to monitor long term blood sugar	appointment not related to long term blood sugar	I need to see my doctor again to have my blood sugar checked.
Medication	Remember	3.1 discontinue Ramipril and Amlodipine	only one drug listed, only change mentioned but not discontinuation OR names of drugs not mentioned (only "former bloodpressure medication")	Ramipril adjusted, Amlodipine discontinued.	Remember	3.1 take two new tablets (Forxiga, Metformin)	only one drug listed	For the diabetes medication, I am receiving three different ones.	Remember	2.1 increase the dose of Ramipril/Amlodipine	only one drug mentioned OR only "bloodpressure drug"	"Ramipril was increased by one more tablet
Questions answered in Data collection 1 + 2: How exactly has your medication plan changed? Why were these specific changes made? What is the intended effect of the new medication?	Understand	3.2 included in the new combination tablet	Same medication in both tablets listed but combination tablet not mentioned OR combination tablet mentioned but not that it combines the drugs	The combination tablet is easier to take.	Understand	3.2 tablets used to control blood sugar	blood sugar not explicitly mentioned/ "for diabetes"	And my diabetes should be better managed as a result.	Understand	2.2 leads to a lower blood pressure	"treating blood pressure" instead of "keeping it down"	I have to take more Ramipril because of the high blood pressure.
	Remember	4.1 take the combination tablet	only part of the agents listet AND combination tablet not mentioned; OR all 3 agents listet, but combination tablet not mentioned	In addition, I am now also taking 10mg of Ramipril, 10mg of Amlodipine, and 25mg of HCT in the morning.	Remember	4.1 daily insulin injections	daily not mentioned	I now have to take tablets and inject insulin.	Remember	3.1 start taking Forxiga	Not mentioned that Forxiga is new OR name of drug not mentioned	I am now getting a new diabetes tablet.
	Understand	4.2 combination tablet is used to optimize blood pressure control	1: context between combination tablet and optimization of blood pressure not clearly pointed out 2: medication is used to optimize…	because of the blood pressure for improvement.	Understand	4.2 insulin is used for blood sugar control	blood sugar not explicitly mentioned/ "for diabetes"	So that I feel better again and my blood sugar is well controlled	Understand	3.2 helps to optimize blood sugar levels and protect the kidneys	only blood sugar OR kidneys mentioned	Forxiga is now being added; it’s also for diabetes.
					Remember	5.1 start taking atorvastatin	drucg name OR start of taking it not mentioned	In addition, I am now supposed to take something for my high cholesterol.	Remember	5.1 start taking Torasemide	Not mentioned that Torasemide is new OR only "water tablet"	Torasemide, one tablet in the morning – taper off gradually.
					Understand	5.2 tablet helps to control lipid levels	context between atorvastatin and lipid levels not clearly pointed out	n.a.	Understand	5.2 Torasemide is used to increase diuresis to treat lower leg edema	only diuresis OR reduction of leg edema mentioned	Torasemide as a diuretic
Prevention of complications:	Remember	5.1 avoid simultaneous intake of the tablet with grapefruit juice.	only "no grapefruit", simultaneous intake not mentioned	Change diet. Eat more fruit (except grapefruit).	Remember	6.1 dosage of insulin based on blood sugar levels	merely a description of specific situations, not a general treatment recommendation.	If my blood sugar level is higher than 150 in the morning, I inject 16 units of insulin. If my blood sugar level is lower than 100 in the morning, I inject 10 units of insulin.	Remember	4.1 Reduce Metformin	Only "diabetes medication", Metformin not mentioned	"The other diabetes tablet stays, but only half of it.
Questions answered in Data collection 1 + 2: What complications or dangerous situations could arise due to your illness or medication? What measures do you need to take or precautions do you need to follow to prevent these risks, and why?	Understand	5.2 tablet interacts with grapefruit juice.	Just general statement (Tablets don't work) interaction of grapefruit juice with medication not clearly pointed out,	I am not allowed to drink grapefruit juice because medication won’t work.	Understand	6.2 prevents hyper- or hypoglycemic episodes	only hyper- OR hypoglycemic episdodes mentioned OR only variations mentioned/ "to keep it in the normal range"	I can go into low or high blood sugar.	Understand	4.2 needs to be dose adjusted according to kidney function	only dose adjustment mentioned, not related to kidneys OR only kindney damage mentioned but not dose adjustment	My kidneys are supposed to be protected.
	Remember	6.1 inform doctors about his/her allergy to Codeine and Azithromycin	Only one drug listed OR only mentioned that drug should not be taken	Omission in AI based generation process of Patient-centered Letter, Learning Objectives excluded from rating.	Remember	7.1 being vigilant of palpitations, trembling or changes in consciousness	3 states not completely listed OR only "signs of hypoglycemia"	Watch out for warning signs of low blood sugar and take countermeasures	Remember	6.1 avoid NSAIDs such as Ibuprofen or Voltaren	only NSAID or 1 example or "drugs that harm kidneys"	I am not supposed to take so many painkillers because of the knee pain.
	Understand	6.2 prevent accidental prescription of these substances	Only one drug listed	Omission in AI based generation process of Patient-centered Letter, Learning Objectives excluded from rating.	Understand	7.2 these are symptoms of hypoglycemia	only symptoms of blood sugar irregularities, NOT low blood sugar.	n.a.	Understand	6.2 avoiding NSAIDs is important to prevent kidney damage	kidney damage not concretely mentioned	I’m not supposed to take ibuprofen at all. I used to take it for my knee pain, but it’s not good for my kidneys, so it’s not good.
	Remember	7.1 target blood pressure below 130/80	Exact value not mentioned	Permanent reduction of blood pressure to the normal range.	Remember	8.1 seek medical attention when expierencing muscle pain	only muscle pain mentioned	Omission in AI based generation process of Patient-centered Letter, Learning Objectives excluded from rating.	Remember	7.1 pause SGLT2 inhibitors and Metformin during infections	only one drug OR medication mentioned	If I get a fever, I’m supposed to contact my general practitioner, then the medication has to be adjusted.
	Understand	7.2 prevents cardiovascular damage	"cardiovascular" not explicitly mentioned	Damage to organs.	Understand	8.2 muscle pain might be a side effect of Atorvastatin	medication not explicitly named	Omission in AI based generation process of Patient-centered Letter, Learning Objectives excluded from rating.	Understand	7.2 prevent undesirable side effects	only "side effects" OR "Prevention" is mentioned	During infections, diabetes medication can cause serious side effects.
	Remember	8.1 seek medical attention when blood pressure exceed 180/120	Exact value not mentioned	If it gets too high, I should see a doctor immediately.					Remember	8.1 inform doctors about intolerance to GLP1 analogs and allergy to penicillins	only one drug mentioned OR only mentioned that drug should not be taken	Since I have a penicillin allergy, my medication must not contain it. I also should not take GLP-1 analogues.
	Understand	8.2 prevent acute organ damage	"acute organ damage" not explicitly mentioned	That it could lead to end-organ damage.					Understand	8.2 helps prevent accidental prescription of these substances	only general statement that a penicillin allergy must be taken into account during treatment	My penicillin allergy must be taken into account during treatment.
									Remember	9.1 reducing Torasemide when a balanced volume status is achieved	only mentioned that dose should be reduced	Metformin and Torasemide were reduced or will be reduced over time.
									Understand	9.2 knows, that volume deficit can lead to kidney damage	only volume deficit OR kidney damage mentioned	Omission in AI based generation process of Patient-centered Letter, Learning Objectives excluded from rating.
Disease Management/ Lifestyle changes	Remember	9.1 monitor blood pressure at home and document readings	only "measure blood pressure" / documentation not mentioned	Measure blood pressure.	Remember	9.1 regular blood sugar checks	regular not mentioned	Check my blood sugar.	Remember	10.1 regularly monitor blood pressure at home*	only measuring blood pressure, not regularly	Measure blood pressure
Questions answered in Data collection 1 + 2: What changes should you make to your daily habits, or what new routines should you integrate into your everyday life? Why?" "What goals should you set for yourself?	Understand	9.2 help doctors to adjust blood pressure therapy	context not clear that documentation is needed to discuss with doctor	Regular blood pressure measurements allow me to quickly notice unusually high values.	Understand	9.2 helps to guide insulin therapy	dosage adjustment because of blood sugar levels not clearly pointed out	Because the blood sugar levels are related to type 2 diabetes and can be influenced by it [insulin].	Understand	10.2 *helps MD to adjust blood pressure therapy	MD not mentioned	So that I can lower my blood pressure in the long term.
	Remember	10.1 DASH diet (fruits and vegetables, reduced-fat dairy)	only phrase DASH diet without explanation OR not all 3 aspects	Healthier diet.	Remember	10.1 conduct regular foot examinations	not understood that patient does it regularly on his own	An appointment with a foot specialist.	Remember	11.1 achieve weight reduction with the goal of attaining a BMI < 30 kg/m²	only weight reduction mentioned (no BMI)	Loose weight
	Understand	10.2 optimize blood pressure values	"because of blood pressure" OR "control disease"	Because of the blood pressure.	Understand	10.2 detect early signs of diabetes related foot damage	"avoid secondary disease"	My feet could get worse because they are already in a bad condition.	Understand	11.2 protective for blood sugar levels and kidney function	only blood sugar OR kidney function mentioned	Since my kidneys are already damaged.
	Remember	11.1 achieve a target BMI of 18.5-24.9 kg/m²	only weight reduction mentioned (no BMI)	Lose weight.	Remember	11.1 engage in moderate physical activity	only "exercise" mentioned	More exercise	Remember	12.1 knows about the principles of the Mediterranean diet	Only diet mentioned (not mediterranean) OR medit. diet not explained	I will also make sure to eat a more balanced diet.
	Understand	11.2 optimize blood pressure values	"because of blood pressure" OR "control disease"	Because of the blood pressure.	Understand	11.2 lowers cardiovascular risk	cardiovascular not explicitly mentioned	An optimal lifestyle can prevent complications of the disease.	Understand	12.2 understands Mediterranean diet as a means to attain the desired weight loss	context between medit. diet and weight loss not clearly pointed out	Lose weight and eat healthier.
	Remember	12.1 reduce salt intake to a maximum of 5-6 g/day	amount not mentioned	Further measures to lower blood pressure: Dietary adjustment Weight reduction Reduced salt intake"	Remember	12.1 reduce daily alcohol consumption	reduction not mentioned	No alcohol
	Understand	12.2 optimize blood pressure values	"because of blood pressure" OR "control disease"	I have to make sure that my blood pressure is okay.	Understand	12.2 mitigate the risk of hypoglycemic events	only "can hace an influence"	because alcohol can have an influence on blood sugar levels
